# Supplementary material for: Syndromic Inborn Errors of Immunity in TREC-Newborn Screening: 5-year Experience from the German Screening Program
Source: J Clin Immunol. 2026 Mar 14;46(1):35. doi: 10.1007/s10875-026-01995-2 (PMC13031199; doi:10.1007/s10875-026-01995-2)
Supplement: Supplementary file 1 — Supplementary Material 1 (XLSX 345 KB) [file 10875_2026_1995_MOESM1_ESM.xlsx]

## Sheet: Patient Capture List
Supplementary material
Submitted to the Journal of Clinical Immunology
Title: Syndromic Inborn Errors of Immunity in TREC-Newborn Screening: 5-year experience from the German Screening Program
Lea Graafen, Carsten Speckmann, Shahrzad Bakhtiar, Horst v. Bernuth, Kai Lehmberg, Peter Bader, Ulrich Baumann, Rita Beier, Stephan Borte, Inken Brockow, E. Graham Davies, Maximilian Hartmann, Ursula Holzer, Christian Klemann, Alexandra Y. Kreins, Renate Krüger, Udo Kontny, Hans-Jürgen Laws, Andrea Meinhardt, Henner Morbach, Nora Naumann‐Bartsch, Tobias Rothoeft, Dominik T. Schneider, Andre Will…
*contributed equally
Corresponding authors:
Sujal Ghosh, MD, Department of Paediatric Oncology, Haematology and Clinical Immunology, Medical Faculty, Heinrich-Heine-University, University Hospital Düsseldorf. Moorenstraße 5, 40225 Düsseldorf, Germany. E-mail: sujal.ghosh@med.uni-duesseldorf.de
Catharina Schuetz, MD, Department of Paediatrics, Medizinische Fakultät Carl Gustav Carus, Technische Universität Dresden, Dresden, Germany. Fetscherstraße 74, 01307 Dresden, Germany. E-mail: catharina.schuetz@tu-dresden.de
										Clinical symptoms													Treatments
ID	Year of birth	Gestational age <32W	Consan-guinity	Affected gene	TREC copies in NBS	CD3+/μl	CD3+CD4+CD45RA/μl	alive/dead	Age at death/cause of death	Syndromal features (facies, skeleton)	Congenital heart defects	Autoimmunity	Gastrointestinal features	Dermatological features	Neurological features	Infections	Urogenital features	ENT features	Endocrinological features	Ophthalmological features	Pulmonal features	Haematological features	Prophylaxis	Immuno-suppression (indication)	Transplan-tation (age at tx)
ID1	2020	no	no	22q11.2DS	0.2	980	322	alive		Facial abnormalities, floppy infant					Motor and speech developmental delay
ID2	2020	no	no	22q11.2DS	0	780	23	alive															Valganciclovir
ID3	2021	no	no	22q11.2DS	0	830	199	alive			PFO/PDA
ID4	2022	no	no	22q11.2DS	0	580	184	alive		Cleft uvula	Common arterial trunk, VSD								Hypoparathyroidism
ID5	2023	no	yes	22q11.2DS	0	670	110	alive			VSD					RSV, urinary tract infection			Hypoparathyroidism
ID6	2023	no	no	22q11.2DS	0	1430	411	alive
ID7	2024	no	no	22q11.2DS	0	990	266	alive		Facial abnormalities
ID8	2021	no	no	22q11.2DS	0	2	0	dead	6M/ complication post cardiac procedure		Interrupted aortic arch type B, right Arteria Lusoria, large perimembranous outlet ventricular septal defect, secundum-type VSD, aortic valve hypoplasia, aortic arch hypoplasia					Urosepsis (E. coli)			Hypoparathyroidism				Cotrimoxazol, antifungal, IGRT
ID9	2021	no	no	22q11.2DS	9	763	391	alive			Interrupted aortic arch type B, large perimembranous VSD, aortic valve hypoplasia							Glottic web and subglottic stenosis					Cotrimoxazol, IGRT
ID10	2022	no	no	22q11.2DS	low	286	117	alive		Low-set ears	Mild pulmonary artery stenosis bilaterally				Motor developmental delay			Vocal cord web					Cotrimoxazol, antifungal, IGRT
ID11	2021	no	n.a.	22q11.2DS	0	1	0	alive			PFO, aberrant right subclavian artery	ITP, AIHA	Suspected cow's milk protein allergy			Post aspiration pneumonia (3rd month of life)			Hypoparathyroidism				Cotrimoxazol, antifungal, IGRT		Thymus tx (2M)
ID12	2021	no	no	22q11.2DS	14	1169	186	alive		Micrognathia, failure to thrive	Peripheral pulmonary artery hypoplasia bilaterally, double aortic arch, PDA, post-PFO							Hearing loss	Hypoparathyroidism
ID13	2021	no	no	22q11.2DS	low	722	450	alive			DORV Fallot-type, RVOTO, ASD II				Muscular hypotonia	Late-onset neonatal sepsis
ID14	2023	no	no	22q11.2DS	low	833	466	alive			ASD (multiperforated)					Suspected neonatal infection							Aciclovir
ID15	2023	no	no	22q11.2DS	low	1134	499	alive		Facial dysmorphisms (low-set ears, left ear deformity, microstomia)					Muscular hypotonia, drinking coordination disorder				Hypoparathyroidism
ID16	2020	no	no	22q11.2DS	0	1070	413	alive			PFO		Anal atresia with fistula		Post febrile seizure
ID17	2020	no	n.a.	22q11.2DS	low	n.a.	n.a.	alive		Syndactyly, feet DII/III bilaterally, microcephaly	Congenital common truncus arteriosus, right Arteria Lusoria, paroxysmal sinus tachycardia						Left renal agenesis		Hypocalcemia
ID18	2020	no	yes	22q11.2DS	low	836	359	dead	11D/ cardiac-induced respiratory failure		Pulmonary artery atresia, VSG, hypoplasia/suspected aplasia of central pulmonary arteries + major aortopulmonary collateral arteries					Early onset sepsis							Aciclovir
ID19	2023	no	n.a.	22q11.2DS	0	696	378	alive			PFO
ID20	2019	no	no	22q11.2DS	0	1199	390	alive		Facies	ASD II	Polyarthritis, antithyroid antibodies		Eczema on hands									Cotrimoxazol	Adalimumab (polyarthritis)
ID21	2019	no	no	22q11.2DS	0	0	0	alive		Retrognathia, deep ear position	ASD II												Cotrimoxazol, antifungal, IGRT		Thymus tx (2M)
ID22	2021	no	no	22q11.2DS		863	144	alive		Clubfoot, cleft soft palate					Motor and speech developmental delay
ID23	2023	no	no	22q11.2DS	4 to 6	930	480	alive															Cefaclor
ID24	2020	no	no	22q11.2DS	n.a.	1125	613	alive
ID25	2023	no	no	22q11.2DS	5 to13	1453	82	alive			PFO, ASD II												Rifaximin, aciclovir
ID26	2021	no	no	22q11.2DS	0	1450	n.a.	alive								COVID19	Cryptorchidism
ID27	2020	no	no	22q11.2DS	low	1240	798	alive			VSD, right aortic arch, PFO
ID28	2020	no	no	22q11.2DS	low	1190	831	alive		Low-set, pointed ears, pes equinovarus bilaterally	ASD II				Central coordination disorder, slight developmental delay			Hoarse voice, hearing loss
ID29	2020	no	n.a.	22q11.2DS	low	1088	628	alive
ID30	2022	no	no	FOXN1	0	184	73	alive		Nail dystrophy	PFO												Cotrimoxazol, antifungal
ID31	2023	no	no	FOXN1	0	193	64	alive		Nail dystrophy													Cotrimoxazol, antifungal
ID32	2021	no	no	FOXN1	low	957	390	alive		Family history of benign macrocephaly
ID33	2020	no	no	FOXN1	9 to 12	1654	903	alive
ID34	2022	no	no	FOXN1	0	30	2	alive			Small VSD												Cotrimoxazol, antifungal, IGRT
ID35	2020	no	no	FOXN1	0	399	53	alive		Nail dysplasia DI left			Pyloric stenosis, status post pylorotomy		Global developmental delay, behavioral abnormalities with feeding problems	Human bocavirus (BAL)	Hydrocele testis						Cotrimoxazol, antifungal, IGRT
ID36	2020	no	n.a.	CHD7	low	1818	1132	alive		Ear malformation, bilateral hypoplasia of semicircular canals in the petrous bone, bilateral coloboma, bilateral choanal atresia	ASD II		Duodenal tube/gastroosophageal reflux		Cerebellar hypoplasia bilaterally	Left upper lobe pneumonia 4x, sepsis (MRSE, Staph. Epidermidis), post catheter sepsis (MRSE, Staph. Epidermidis), MRGN colonization		Laryngomalacia			RDS
ID37	2019	no	no	CHD7	0	96	43	dead	8M/ upper airway obstruction (hypotonia of pharynx)	Hypertelorism, low-set and retroflexed ears, oblique eyelid axes, missing 12th rib	ASD II, perimembranous VSD		Small bowel stenosis as part of a "duodenal web"		Hypotonia of the pharyngeal muscles, recurrent upper airway obstructions with deep desaturations, bilateral sensorineural hearing loss	Aspiration pneumonia (due to swallowing disorder)	Micropenis and cryptorchidism			Bilateral retinal and choroidal coloboma, bilateral cleft lip-palate,			Cotrimoxazol, antifungal
ID38	2020	no	no	CHD7	1	738	332	alive							Hypotonia of the pharyngeal muscles			Laryngo-tracheomalacia, bilateral sensorineural hearing loss		Bilateral iris and retinal colobomas
ID39	2020	no	no	CHD7	0	0	0	alive		Deep ear position, dysplastic right ear	Perimembranous VSD (spontaneous closure)				Hypotonia of the pharyngeal muscles, right facial nerve paresis			bilateral sensorineural hearing loss		Right retinal coloboma			Cotrimoxazol, antifungal, IGRT, azithromycine		Thymus tx (2M)
ID40	2020	no	no	CHD7	0	120	n.a.	alive		Retrognathia, aplasia of 12th rib, facial weakness on the right, dysplastic ears	PFO, PDA		Disruption of food intake with frequent regurgitation and vomiting, improvement over time		Combined developmental delay			Laryngomalacia, bilateral sensorineural hearing loss					Cotrimoxazol, antifungal		Thymus tx (5M)
ID41	2022	no	no	CHD7	0	240	69	alive		Microcephaly, micrognathia, dysplastic and low-set ears	PFO/ASD, PDA, Mitral valve insufficiency		PEG tube due to swallowing disorder		Hypoplasia of vermis, pons and white matter		Cryptorchidism	Hearing disorder, laryngomalacia		Visual impairment, Iris coloboma, choroidal and optic nerve coloboma, microphthalmia			Cotrimoxazol, antifungal, IGRT
ID42	2020	yes	no	T21	n.a.	27	3	dead	8M/ respiratory failure	Hypertelorism, single transverse palmar crease, oblique eyelid axes	AVSD, PFO, PDA, chylous (pericardial) effusion, heart failure, myocardial hypertrophy	Massive panlymphocytopenia (B and T cells)				4MRGN		Abnormal hearing test bilaterally			RDS, respiratory insufficiency, severe bronchopulmonary dysplasia, pulmonary malformation		Antifungal, aciclovir	Prednisolone (panlymphocytopenia)
ID43	2023	no	no	T21	18	618	127	alive		Typical facies, short stature	PDA, PFO		Constipation
ID44	2021	no	no	T21		1012	596	alive		Stigmata of T21, microcephaly, short stature	Fallot, ASD		Secondary sclerosing cholangitis, liver cirrhosis		Global developmental delay	Influenza, RSV infection, Klebsiella sepsis, each requiring intensive care stay
ID45	2022	no	no	T21	3	3938	N.A.	dead	2M/ aspiration pneumonia with subsequent respiratory arrest	T21 features with epicanthus and 4th finger crease	DORV Fallot-type, PFO, left SVC											Transient Abnormal Myelopoiesis
ID46	2021	no	no	T21	0	140	23	alive		Signs of Trisomy 21					Global developmental retardation
ID47	2021	yes	no	RMRP	0	337	81	alive			PDA, PFO		Inguinal hernia		Moderate white matter loss, subependymal cysts in the caudothalamic groove bilaterally on MRI	Congenital CMV infection, colonization with 2MRGN				ROP I° bilaterally		Fetal anemia	Cotrimoxazol, antifungal, IGRT, aciclovir
ID48	2019	no	no	RMRP	0	177	21	alive		Skeleton dysplasia with dysmelia of ribs, micromelia, and thoracic hypoplasia												Hyporegenerative anemia	Cotrimoxazol		HSCT (8M)
ID49	2021	no	no	RMRP	0	145	40	alive		Skeletal dysplasia/ shortened long bones, sacral arch closure disorder, high forehead, relative macrocephaly, disproportionate short stature				Eczema, hypotrichosis	Abnormal EEG	1x otitis media, SARS-CoV-2, MRSA colonization						Hyporegenerative anemia	Cotrimoxazol, IGRT, aciclovir		HSCT (7.5M)
ID50	2019	no	no	RMRP	0	70	3	alive		Skeletal abnormalities, narrow thorax, narrow beam, ASDII	ASD II				Global developmental delay	EBV							Cotrimoxazol, antifungal, IGRT	Rituximab (EBV)	HSCT (2M)
ID51	2024	no	yes	ATM	<20	833	390	alive			PFO												Valganciclovir, aciclovir, rifaximin
ID52	2020	no	yes	ATM	16	630	N.A.	alive				AIHA			Initially age-appropriate development, then increasingly ataxic movement pattern	Rhinovirus							Cotrimoxazol, antifungal	Sirolimus (AIHA)	HSCT (8M)
ID53	2022	no	yes	ATM	0	829	n.a.	alive							Mild gait and stand ataxia								Aciclovir
ID54	2020	no	no	FOXI3	0 to 7	1638	100	alive			PFO
ID55	2020	no	no	FOXI3	1 to 6	1408	601	alive		Ear malformation (auricle, auditory canal)				Skin appendages on the right cheek				Malformation auditory canal
ID56	2022	no	no	del_4q (BCL11b)	0	230	171	alive		Narrow vermilion, flat philtrum, short stature		ITP	Anteverted anus		Developmental delay	CMV viremia (EDTA)	Megaureter			Strabismus			Aciclovir	Prednisolone, IVIG rituximab, mycophenolat (ITP)
ID57	2019	no	no	BCL11B	0	36	8	alive		Microcephaly, facial dysmorphisms				Loose skin folds, hirsutism	Global developmental delay								Cotrimoxazol, antifungal		HSCT (4M)
ID58	2020	no	no	PTPN11	6 to 8	294	147	alive		Stigmata of Noonan					Developmental delay
ID59	2023	yes	no	PTPN11	n.a.	175	n.a.	alive			ASD II, valvular/subvalvular pulmonary artery stenosis, persistent pulmonary hypertension					Neonatal bacterial infection
ID60	2021	yes	no	SGPL1	n.a.	44	5	dead	7W/ respiratory failure		VSD					Suspected sepsis	Congenital nephrotic syndrome
ID61	2020	no	no	PPA2	5	290	16	dead	1.5M/ sudden cardiac death														Cotrimoxazol, antifungal, IGRT
ID62	2021	no	yes	RECQL4	0	206	140	alive		Thumb aplasia bilaterally, radius hypoplasia bilaterally, pes adductus (left > right), left pes calcaneus, suspected bilateral patella aplasia, microcephaly, turricephaly/brachycephaly due to bilateral coronal synostosis	PFO with LR-Shunt, suspected mild pulmonary stenosis		Anal atresia with perianal fistula, diarrhea of unclear origin	Alopecia subtotalis, UV sensitivity, café-au-lait spots, recurrent diaper dermatitis		Post catheter infection (Broviac) with E. coli detection, post two infections without pathogen detection		Left moderate to severe conductive hearing loss of unclear origin		Increased intraocular pressure on the left		Transfusion-dependent anemia in neonatal age	Cotrimoxazol, antifungal, IGRT
ID63	2019	no	yes	PAX1	0	200	28	alive		Syndromic facies, deformed vertebral bodies, aplastic left external auditory canal		ITP, AIHA			Developmental delay	Post multiple scabies infections	Maldescent of the testis						Cotrimoxazol, antifungal, IGRT	Prednisolone, rituximab, daratumomab (AIHA, post thymus tx)	Thymus tx (11M)
ID64	2023	no	no	WAS	very low	335	122	alive						Eczema		Chronic pulmonary infections						thrombocytopenia, undulating anemia	Cotrimoxazol, antifungal, IGRT		HSCT (11M)
ID65	2020	no	no	PSMB10	0	208	38	alive															Cotrimoxazol, antifungal, IGRT
ID66	2021	no	no	TBX1	low	1101	605	alive			PFO
ID67	2020	no	yes	EXTL3	0	1328	891	alive		Low-set ears, bilateral hip dysplasia	PFO, "optical nose" aortic arch
ID68	2019	no	no	TP63	n.a.	1132	1024	alive		Cleft hand, cleft palate, missing digits 2,3,4 bilaterally, cleft foot, fused toes 4+5	Bicuspid aortic valve			Ectodermal dysplasia			Bilateral hydronephrosis, megaureters
ID69	2021	no	no	NRAS	2	2030	n.a.	alive						Nummular exanthema		Recurrent otitis media, molluscum contagiosum							Cotrimoxazol, antifungal, valganciclovir
ID70	2021	no	yes	HOXA3	0	90	3	alive		Thymic aplasia, retrognathia, ear malformation, low-set ears, anatomically conditioned speech disorder	VSD, PDA, PFO			Skin appendage	Normal development, anatomically conditioned speech disorder	Norovirus, EBV		Laryngeal malformation					Cotrimoxazol, antifungal, IGRT		Thymus tx (7M)
ID71	2023	no	no	complex (del_9;dup12)	0	n.a.	N.A.	alive		Macrosomia, macrocephaly, hypertelorism					Age-appropriate, but hypertonic posture and feeding weakness		Hypospadias						Antifungal
ID72	2021	no	n.a.	complex (gross translocations in several genes)	low	1435	442	alive															IGRT
ID73	2020	no	yes	undetermined	0	618	110	dead	8M/ rapid progressive neurodegenerative disease	Facies minimal dysmorphia, syndactyly of the left foot (digits IV+V), short stature, relative microcephaly	PFO		Unclear mass in the liver, liver fibrosis, esophageal varices		Severe neurodegeneration, developmental regression	Catheter sepsis caused by E. cloacae during the neonatal period, Candida esophagitis	Vaginal polyp						Cotrimoxazol, antifungal, IGRT
ID74	2023	no	yes	undetermined	0	867	285	alive		Ear malformation	Mild tricuspid insufficiency						Grade II left hydronephrosis	Laryngomalacia					Cotrimoxazol
ID75	2023	no	no	undetermined	0	118	14	alive		Receding forehead, retrognathia, microcephaly													Cotrimoxazol, antifungal, IGRT
ID76	2023	no	n.a.	n.a.	low	3435	1085	alive			Yes (details n.a.)
ID77	2021	no	n.a.	n.a.	absent	n.a.	n.a.	dead	n.a.
Supplementary Table S1 Detailed patient characteristics of the syndromic patients detected by the German TREC-NBS. Abbreviations: T21=Trisomy 21, PFO=patent foramen ovale, PDA=patent ductus arteriosus, VSD=ventricular septal defect, DORV=double outlet right ventricle, RVOTO=right ventricular outflow tract obstruction, ASD=atrial septal defect, AVSD=atrioventricular septal defect, SVC=superior ven…
ITP=immune thrombocytopenia, AIHA=autoimmune haemolytic anaemia, BAL=bronchoalveolar lavage, MRSE=Methicillin-resistant Staph. epidermidis, MRGN=multidrug-resistant gram-negative, ROP=retinopathy of prematurity, RDS=respiratory distress syndrome, IVIG=intravenous immunoglobulin, IGRT=Immunoglobulin-replacement therapy
